# Supplementary material for: Research on Pathogenic Hippocampal Voxel Detection in Alzheimer's Disease Using Clustering Genetic Random Forest
Source: Front Psychiatry. 2022 Apr 7;13:861258. doi: 10.3389/fpsyt.2022.861258 (PMC9022175; doi:10.3389/fpsyt.2022.861258)
Supplement: Supplementary file 1 [file Table_1.XLSX]

## Sheet: Sheet1
The top 260 voxels serial number and their frequency
voxel serial number	frequency
480	29
60	27
243	27
79	26
280	26
412	26
128	25
135	25
142	25
147	25
446	25
494	25
507	25
557	25
12	24
51	24
503	24
530	24
64	23
76	23
122	23
261	23
330	23
378	23
379	23
386	23
415	23
487	23
526	23
563	23
565	23
570	23
59	22
219	22
231	22
251	22
321	22
339	22
375	22
392	22
527	22
545	22
22	21
49	21
66	21
75	21
109	21
110	21
138	21
179	21
297	21
303	21
323	21
359	21
465	21
477	21
554	21
34	20
36	20
39	20
48	20
92	20
152	20
156	20
187	20
195	20
244	20
252	20
263	20
264	20
276	20
299	20
310	20
348	20
387	20
426	20
429	20
444	20
493	20
505	20
506	20
528	20
539	20
31	19
82	19
115	19
131	19
168	19
172	19
183	19
210	19
212	19
241	19
262	19
282	19
289	19
296	19
409	19
430	19
475	19
10	18
42	18
50	18
74	18
86	18
124	18
155	18
157	18
158	18
192	18
196	18
200	18
202	18
215	18
237	18
240	18
275	18
304	18
349	18
351	18
371	18
372	18
376	18
423	18
425	18
427	18
436	18
453	18
456	18
488	18
542	18
583	18
15	17
32	17
83	17
90	17
127	17
133	17
139	17
149	17
194	17
204	17
207	17
211	17
214	17
229	17
246	17
270	17
274	17
284	17
288	17
318	17
320	17
338	17
363	17
374	17
391	17
404	17
406	17
407	17
413	17
461	17
468	17
486	17
513	17
521	17
523	17
537	17
547	17
572	17
579	17
17	16
18	16
43	16
58	16
69	16
89	16
94	16
101	16
103	16
117	16
118	16
125	16
151	16
170	16
235	16
256	16
283	16
309	16
314	16
394	16
400	16
414	16
424	16
428	16
443	16
481	16
483	16
504	16
516	16
520	16
522	16
548	16
549	16
555	16
562	16
578	16
5	15
7	15
8	15
16	15
30	15
63	15
80	15
91	15
107	15
108	15
111	15
114	15
116	15
137	15
150	15
167	15
173	15
174	15
198	15
224	15
227	15
255	15
268	15
273	15
290	15
294	15
300	15
307	15
331	15
341	15
347	15
356	15
367	15
381	15
388	15
390	15
395	15
438	15
441	15
447	15
450	15
451	15
467	15
484	15
495	15
497	15
510	15
535	15
540	15
550	15
576	15
582	15
3	14
